# Supplementary material for: Chronic intake of high-dose of blueberry leaf extract does not augment the harmful effects of ethanol in rats
Source: PeerJ. 2019 Jun 7;7:e6989. doi: 10.7717/peerj.6989 (PMC6557255; doi:10.7717/peerj.6989)
Supplement: Dataset S7 [file peerj-07-6989-s007.xlsx]

## Sheet: 20180829-ALDHM
Results of Photometric1
	Plate:2 - Wavelength:340
	Iteration: 1
	0.456	0.451	0.442	0.433	0.456	0.458	0.515	0.499	0.489	0.473	0.22	0.229
	0.37	0.358	0.354	0.351	0.358	0.364	0.405	0.4	0.376	0.379	0.216	0.224
	0.487	0.475	0.474	0.476	0.497	0.497	0.515	0.501	0.5	0.495
	0.381	0.383	0.376	0.382	0.41	0.424	0.396	0.401	0.406	0.408
	0.538	0.548	0.707	0.706	0.561	0.576	0.541	0.547	0.566	0.574
	0.439	0.436	0.607	0.627	0.482	0.472	0.451	0.45	0.468	0.465
	0.522	0.523	0.567	0.556	0.547	0.565	0.594	0.582	0.521	0.532
	0.394	0.407	0.455	0.446	0.482	0.477	0.489	0.472	0.461	0.444
	Iteration: 2
	0.518	0.513	0.5	0.487	0.522	0.521	0.585	0.567	0.554	0.537	0.219	0.228
	0.37	0.362	0.354	0.359	0.358	0.365	0.406	0.401	0.378	0.381	0.215	0.223
	0.553	0.54	0.536	0.536	0.559	0.557	0.584	0.567	0.562	0.559
	0.382	0.382	0.378	0.38	0.412	0.423	0.399	0.402	0.406	0.409
	0.604	0.612	0.768	0.772	0.622	0.642	0.606	0.611	0.639	0.651
	0.439	0.436	0.612	0.628	0.482	0.47	0.449	0.448	0.467	0.464
	0.598	0.599	0.648	0.635	0.609	0.63	0.661	0.649	0.591	0.602
	0.393	0.407	0.452	0.446	0.481	0.479	0.488	0.472	0.46	0.445
	Iteration: 3
	0.58	0.573	0.556	0.542	0.583	0.582	0.653	0.635	0.618	0.599	0.218	0.227
	0.372	0.365	0.356	0.36	0.36	0.366	0.408	0.402	0.38	0.383	0.214	0.222
	0.616	0.602	0.596	0.597	0.619	0.616	0.65	0.63	0.623	0.623
	0.383	0.385	0.38	0.382	0.413	0.426	0.401	0.405	0.407	0.412
	0.669	0.675	0.83	0.834	0.686	0.708	0.67	0.673	0.711	0.726
	0.439	0.437	0.612	0.629	0.481	0.469	0.449	0.448	0.467	0.465
	0.67	0.671	0.726	0.713	0.67	0.693	0.727	0.714	0.659	0.671
	0.394	0.408	0.451	0.446	0.482	0.479	0.489	0.472	0.46	0.445
	Iteration: 4
	0.639	0.632	0.612	0.596	0.643	0.641	0.719	0.699	0.679	0.659	0.218	0.227
	0.374	0.368	0.36	0.361	0.362	0.369	0.41	0.404	0.382	0.385	0.213	0.222
	0.676	0.663	0.654	0.655	0.678	0.673	0.714	0.694	0.683	0.686
	0.385	0.387	0.382	0.384	0.416	0.427	0.404	0.407	0.409	0.416
	0.73	0.736	0.891	0.896	0.747	0.772	0.73	0.734	0.78	0.799
	0.44	0.439	0.612	0.63	0.482	0.469	0.449	0.449	0.468	0.466
	0.74	0.738	0.801	0.786	0.729	0.754	0.792	0.778	0.725	0.737
	0.395	0.409	0.452	0.446	0.484	0.48	0.49	0.474	0.462	0.446
	Iteration: 5
	0.696	0.688	0.666	0.647	0.701	0.698	0.782	0.761	0.738	0.716	0.218	0.226
	0.376	0.37	0.361	0.361	0.364	0.37	0.412	0.406	0.384	0.388	0.213	0.221
	0.735	0.721	0.711	0.71	0.735	0.729	0.775	0.754	0.74	0.746
	0.386	0.39	0.385	0.386	0.418	0.428	0.406	0.41	0.411	0.418
	0.79	0.796	0.95	0.955	0.807	0.833	0.789	0.792	0.847	0.867
	0.442	0.44	0.612	0.631	0.483	0.47	0.451	0.45	0.468	0.467
	0.806	0.802	0.872	0.857	0.787	0.814	0.853	0.84	0.788	0.8
	0.396	0.41	0.453	0.447	0.486	0.482	0.491	0.475	0.463	0.448
	Iteration: 6
	0.75	0.742	0.717	0.698	0.757	0.752	0.843	0.821	0.794	0.77	0.218	0.226
	0.377	0.372	0.364	0.362	0.366	0.371	0.414	0.408	0.386	0.39	0.212	0.221
	0.791	0.777	0.765	0.764	0.79	0.782	0.834	0.813	0.796	0.803
	0.387	0.391	0.387	0.388	0.421	0.431	0.409	0.412	0.413	0.42
	0.849	0.854	1.008	1.013	0.864	0.892	0.845	0.847	0.91	0.932
	0.444	0.442	0.614	0.631	0.484	0.47	0.452	0.452	0.469	0.468
	0.868	0.864	0.939	0.922	0.842	0.871	0.912	0.899	0.849	0.86
	0.398	0.412	0.453	0.447	0.488	0.483	0.493	0.477	0.464	0.449

## Sheet: 180830
Immno Version 1.50
測定モード：単波長測定選択されているフィルタ：590
グループ設定情報 [1/1]
[A]= : : : : : : : : : : :
[B]=@:@:1:1:1:1:1:1: : : :
[C]=1:1:1:1:1:1:1:1: : : :
[D]=1:1:1:1:1:1:1:1: : : :
[E]=1:1:1:1:1:1:1:1: : : :
[F]=1:1:1:1:1:1:1:1: : : :
[G]=1:1:1:1:1:1:1:1: : : :
[H]=1:1:1:1:1:1:1:1: : : :
測定データ [1/1]
-0.033	-0.024	-0.028	-0.028	-0.025	-0.026	-0.029	-0.026	-0.029	-0.03	-0.03	-0.027
0	0	0.093	0.091	0.097	0.093	0.101	0.099	-0.037	-0.036	-0.039	-0.039
0.026	0.027	0.088	0.09	0.092	0.089	0.113	0.116	-0.035	-0.036	-0.035	-0.038
0.043	0.046	0.098	0.1	0.096	0.09	0.09	0.088	-0.036	-0.037	-0.037	-0.039
0.073	0.077	0.102	0.104	0.1	0.092	0.093	0.101	-0.035	-0.038	-0.036	-0.037
0.145	0.161	0.11	0.095	0.098	0.094	0.09	0.103	-0.034	-0.036	-0.036	-0.037
0.335	0.346	0.09	0.096	0.099	0.1	0.002	0.004	-0.037	-0.037	-0.038	-0.041
0.086	0.088	0.088	0.09	0.119	0.109	0.003	0.001	-0.04	-0.041	-0.041	-0.041

## Sheet: abs(NLD)
	NLD1						NLD2
		reaction mix		negative mix				reaction mix		negative mix
	0	0.456	0.451	0.37	0.358		0	0.442	0.433	0.354	0.351
	3	0.518	0.513	0.37	0.362		3	0.5	0.487	0.354	0.359
	6	0.58	0.573	0.372	0.365		6	0.556	0.542	0.356	0.36
	9	0.639	0.632	0.374	0.368		9	0.612	0.596	0.36	0.361
	12	0.696	0.688	0.376	0.37		12	0.666	0.647	0.361	0.361
	15	0.75	0.742	0.377	0.372		15	0.717	0.698	0.364	0.362
	NLD3						NLD4
		reaction mix		negative mix				reaction mix		negative mix
	0	0.456	0.458	0.358	0.364		0	0.515	0.499	0.405	0.4
	3	0.522	0.521	0.358	0.365		3	0.585	0.567	0.406	0.401
	6	0.583	0.582	0.36	0.366		6	0.653	0.635	0.408	0.402
	9	0.643	0.641	0.362	0.369		9	0.719	0.699	0.41	0.404
	12	0.701	0.698	0.364	0.37		12	0.782	0.761	0.412	0.406
	15	0.757	0.752	0.366	0.371		15	0.843	0.821	0.414	0.408
	NLD5
		reaction mix		negative mix
	0	0.489	0.473	0.376	0.379
	3	0.554	0.537	0.378	0.381
	6	0.618	0.599	0.38	0.383
	9	0.679	0.659	0.382	0.385
	12	0.738	0.716	0.384	0.388
	15	0.794	0.77	0.386	0.39
	ABS/min
	NLD1						NLD2
		reaction mix	negative mix	reac-nega	R^2			reaction mix	negative mix	reac-nega	R^2
	0	0.4535	0.364	0.0895	0.999388		0	0.4375	0.3525	0.085	0.999805
	3	0.5155	0.366	0.1495			3	0.4935	0.3565	0.137
	6	0.5765	0.3685	0.208			6	0.549	0.358	0.191
	9	0.6355	0.371	0.2645			9	0.604	0.3605	0.2435
	12	0.692	0.373	0.319			12	0.6565	0.361	0.2955
	15	0.746	0.3745	0.3715			15	0.7075	0.363	0.3445
	NLD3						NLD4
		reaction mix	negative mix	reac-nega	R^2			reaction mix	negative mix	reac-nega	R^2
	0	0.457	0.361	0.096	0.999074		0	0.507	0.4025	0.1045	0.998747
	3	0.5215	0.3615	0.16			3	0.576	0.4035	0.1725
	6	0.5825	0.363	0.2195			6	0.644	0.405	0.239
	9	0.642	0.3655	0.2765			9	0.709	0.407	0.302
	12	0.6995	0.367	0.3325			12	0.7715	0.412	0.3595
	15	0.7545	0.3685	0.386			15	0.832	0.414	0.418
	NLD5
		reaction mix	negative mix	reac-nega	R^2
	0	0.481	0.3775	0.1035	0.999025
	3	0.5455	0.3795	0.166
	6	0.6085	0.3815	0.227
	9	0.669	0.3835	0.2855
	12	0.727	0.386	0.341
	15	0.782	0.388	0.394

## Sheet: abs(NLD+BLEx)
	NLD+BLEx1						NLD+BLEx2
		reaction mix		negative mix				reaction mix		negative mix
	0	0.487	0.475	0.381	0.383		0	0.474	0.476	0.376	0.382
	3	0.553	0.54	0.382	0.382		3	0.536	0.536	0.378	0.38
	6	0.616	0.602	0.383	0.385		6	0.596	0.597	0.38	0.382
	9	0.676	0.663	0.385	0.387		9	0.654	0.655	0.382	0.384
	12	0.735	0.721	0.386	0.39		12	0.711	0.71	0.385	0.386
	15	0.791	0.777	0.387	0.391		15	0.765	0.764	0.387	0.388
	NLD+BLEx3						NLD+BLEx4
		reaction mix		negative mix				reaction mix		negative mix
	0	0.497	0.497	0.41	0.424		0	0.515	0.501	0.396	0.401
	3	0.559	0.557	0.412	0.423		3	0.584	0.567	0.399	0.402
	6	0.619	0.616	0.413	0.426		6	0.65	0.63	0.401	0.405
	9	0.678	0.673	0.416	0.427		9	0.714	0.694	0.404	0.407
	12	0.735	0.729	0.418	0.428		12	0.775	0.754	0.406	0.41
	15	0.79	0.782	0.421	0.431		15	0.834	0.813	0.409	0.412
	NLD+BLEx5
		reaction mix		negative mix
	0	0.5	0.495	0.406	0.408
	3	0.562	0.559	0.406	0.409
	6	0.623	0.623	0.407	0.412
	9	0.683	0.686	0.409	0.416
	12	0.74	0.746	0.411	0.418
	15	0.796	0.803	0.413	0.42
	ABS/min
	NLD+BLEx1						NLD+BLEx2
		reaction mix	negative mix	reac-nega	R^2			reaction mix	negative mix	reac-nega	R^2
	0	0.481	0.382	0.099	0.999052		0	0.475	0.379	0.096	0.999086
	3	0.5465	0.382	0.1645			3	0.536	0.379	0.157
	6	0.609	0.384	0.225			6	0.5965	0.381	0.2155
	9	0.6695	0.386	0.2835			9	0.6545	0.383	0.2715
	12	0.728	0.388	0.34			12	0.7105	0.3855	0.325
	15	0.784	0.389	0.395			15	0.7645	0.3875	0.377
	NLD+BLEx3						NLD+BLEx4
		reaction mix	negative mix	reac-nega	R^2			reaction mix	negative mix	reac-nega	R^2
	0	0.497	0.417	0.08	0.99927		0	0.508	0.3985	0.1095	0.999305
	3	0.558	0.4175	0.1405			3	0.5755	0.4005	0.175
	6	0.6175	0.4195	0.198			6	0.64	0.403	0.237
	9	0.6755	0.4215	0.254			9	0.704	0.4055	0.2985
	12	0.732	0.423	0.309			12	0.7645	0.408	0.3565
	15	0.786	0.426	0.36			15	0.8235	0.4105	0.413
	NLD+BLEx5
		reaction mix	negative mix	reac-nega	R^2
	0	0.4975	0.407	0.0905	0.999377
	3	0.5605	0.4075	0.153
	6	0.623	0.4095	0.2135
	9	0.6845	0.4125	0.272
	12	0.743	0.4145	0.3285
	15	0.7995	0.4165	0.383

## Sheet: abs(ALD)
	ALD1						ALD2
		reaction mix		negative mix				reaction mix		negative mix
	0	0.538	0.548	0.439	0.436		0	0.707	0.706	0.607	0.627
	3	0.604	0.612	0.439	0.436		3	0.768	0.772	0.612	0.628
	6	0.669	0.675	0.439	0.437		6	0.83	0.834	0.612	0.629
	9	0.73	0.736	0.44	0.439		9	0.891	0.896	0.612	0.63
	12	0.79	0.796	0.442	0.44		12	0.95	0.955	0.612	0.631
	15	0.849	0.854	0.444	0.442		15	1.008	1.013	0.614	0.631
	ALD3						ALD4
		reaction mix		negative mix				reaction mix		negative mix
	0	0.561	0.576	0.482	0.472		0	0.541	0.547	0.451	0.45
	3	0.622	0.642	0.482	0.47		3	0.606	0.611	0.449	0.448
	6	0.686	0.708	0.481	0.469		6	0.67	0.673	0.449	0.448
	9	0.747	0.772	0.482	0.469		9	0.73	0.734	0.449	0.449
	12	0.807	0.833	0.483	0.47		12	0.789	0.792	0.451	0.45
	15	0.864	0.892	0.484	0.47		15	0.845	0.847	0.452	0.452
	ALD5
		reaction mix		negative mix
	0	0.566	0.574	0.468	0.465
	3	0.639	0.651	0.467	0.464
	6	0.711	0.726	0.467	0.465
	9	0.78	0.799	0.468	0.466
	12	0.847	0.867	0.468	0.467
	15	0.91	0.932	0.469	0.468
	ABS/min
	ALD1						ALD2
		reaction mix	negative mix	reac-nega	R^2			reaction mix	negative mix	reac-nega	R^2
	0	0.543	0.4375	0.1055	0.999265		0	0.7065	0.617	0.0895	0.9998
	3	0.608	0.4375	0.1705			3	0.77	0.62	0.15
	6	0.672	0.438	0.234			6	0.832	0.6205	0.2115
	9	0.733	0.4395	0.2935			9	0.8935	0.621	0.2725
	12	0.793	0.441	0.352			12	0.9525	0.6215	0.331
	15	0.8515	0.443	0.4085			15	1.0105	0.6225	0.388
	ALD3						ALD4
		reaction mix	negative mix	reac-nega	R^2			reaction mix	negative mix	reac-nega	R^2
	0	0.5685	0.477	0.0915	0.999306		0	0.544	0.4505	0.0935	0.998591
	3	0.632	0.476	0.156			3	0.6085	0.4485	0.16
	6	0.697	0.475	0.222			6	0.6715	0.4485	0.223
	9	0.7595	0.4755	0.284			9	0.732	0.449	0.283
	12	0.82	0.4765	0.3435			12	0.7905	0.4505	0.34
	15	0.878	0.477	0.401			15	0.846	0.452	0.394
	ALD5
		reaction mix	negative mix	reac-nega	R^2
	0	0.57	0.4665	0.1035	0.998895
	3	0.645	0.4655	0.1795
	6	0.7185	0.466	0.2525
	9	0.7895	0.467	0.3225
	12	0.857	0.4675	0.3895
	15	0.921	0.4685	0.4525

## Sheet: abs(ALD+BLEx)
	ALD+BLEx1						ALD+BLEx2
		reaction mix		negative mix				reaction mix		negative mix
	0	0.522	0.523	0.394	0.407		0	0.567	0.556	0.455	0.446
	3	0.598	0.599	0.393	0.407		3	0.648	0.635	0.452	0.446
	6	0.67	0.671	0.394	0.408		6	0.726	0.713	0.451	0.446
	9	0.74	0.738	0.395	0.409		9	0.801	0.786	0.452	0.446
	12	0.806	0.802	0.396	0.41		12	0.872	0.857	0.453	0.447
	15	0.868	0.864	0.398	0.412		15	0.939	0.922	0.453	0.447
	ALD+BLEx3						ALD+BLEx4
		reaction mix		negative mix				reaction mix		negative mix
	0	0.547	0.565	0.482	0.477		0	0.594	0.582	0.489	0.472
	3	0.609	0.63	0.481	0.479		3	0.661	0.649	0.488	0.472
	6	0.67	0.693	0.482	0.479		6	0.727	0.714	0.489	0.472
	9	0.729	0.754	0.484	0.48		9	0.792	0.778	0.49	0.474
	12	0.787	0.814	0.486	0.482		12	0.853	0.84	0.491	0.475
	15	0.842	0.871	0.488	0.483		15	0.912	0.899	0.493	0.477
	ALD+BLEx5
		reaction mix		negative mix
	0	0.521	0.532	0.461	0.444
	3	0.591	0.602	0.46	0.445
	6	0.659	0.671	0.46	0.445
	9	0.725	0.737	0.462	0.446
	12	0.788	0.8	0.463	0.448
	15	0.849	0.86	0.464	0.449
	ABS/min
	ALD+BLEx1						ALD+BLEx2
		reaction mix	negative mix	reac-nega	R^2			reaction mix	negative mix	reac-nega	R^2
	0	0.5225	0.4005	0.122	0.998185		0	0.5615	0.4505	0.111	0.998452
	3	0.5985	0.4	0.1985			3	0.6415	0.449	0.1925
	6	0.6705	0.401	0.2695			6	0.7195	0.4485	0.271
	9	0.739	0.402	0.337			9	0.7935	0.449	0.3445
	12	0.804	0.403	0.401			12	0.8645	0.45	0.4145
	15	0.866	0.405	0.461			15	0.9305	0.45	0.4805
	ALD+BLEx3						ALD+BLEx4
		reaction mix	negative mix	reac-nega	R^2			reaction mix	negative mix	reac-nega	R^2
	0	0.556	0.4795	0.0765	0.999281		0	0.588	0.4805	0.1075	0.999135
	3	0.6195	0.48	0.1395			3	0.655	0.48	0.175
	6	0.6815	0.4805	0.201			6	0.7205	0.4805	0.24
	9	0.7415	0.482	0.2595			9	0.785	0.482	0.303
	12	0.8005	0.484	0.3165			12	0.8465	0.483	0.3635
	15	0.8565	0.4855	0.371			15	0.9055	0.485	0.4205
	ALD+BLEx5
		reaction mix	negative mix	reac-nega	R^2
	0	0.5265	0.4525	0.074	0.998945
	3	0.5965	0.4525	0.144
	6	0.665	0.4525	0.2125
	9	0.731	0.454	0.277
	12	0.794	0.4555	0.3385
	15	0.8545	0.4565	0.398

## Sheet: protein conc.
	standard
	ug/ml					a=	0.000167377
	0	0	0	0		b=	-0.00151429
	125	0.0265	0.026	0.027
	250	0.0445	0.043	0.046
	500	0.075	0.073	0.077
	1000	0.153	0.145	0.161
	2000	0.3405	0.335	0.346
	吸光度
							ug/ml	mg/ml
	NLD1	0.087	0.086	0.088		NLD1	26441.6	26.4416
	NLD2	0.092	0.093	0.091		NLD2	27935.2	27.9352
	NLD3	0.089	0.088	0.09		NLD3	27039.1	27.0391
	NLD4	0.099	0.098	0.1		NLD4	30026.3	30.0263
	NLD5	0.103	0.102	0.104		NLD5	31221.2	31.2212
	NLD+BLEx1	0.1025	0.11	0.095		NLD+BLEx1	31071.9	31.0719
	NLD+BLEx2	0.093	0.09	0.096		NLD+BLEx2	28234	28.234
	NLD+BLEx3	0.089	0.088	0.09		NLD+BLEx3	27039.1	27.0391
	NLD+BLEx4	0.095	0.097	0.093		NLD+BLEx4	28831.4	28.8314
	NLD+BLEx5	0.0905	0.092	0.089		NLD+BLEx5	27487.1	27.4871
	ALD1	0.093	0.096	0.09		ALD1	28234	28.234
	ALD2	0.096	0.1	0.092		ALD2	29130.1	29.1301
	ALD3	0.096	0.098	0.094		ALD3	29130.1	29.1301
	ALD4	0.0995	0.099	0.1		ALD4	30175.7	30.1757
	ALD5	0.114	0.119	0.109		ALD5	34507.2	34.5072
	ALD+BLEx1	0.1	0.101	0.099		ALD+BLEx1	30325	30.325
	ALD+BLEx2	0.1145	0.113	0.116		ALD+BLEx2	34656.6	34.6566
	ALD+BLEx3	0.089	0.09	0.088		ALD+BLEx3	27039.1	27.0391
	ALD+BLEx4	0.097	0.093	0.101		ALD+BLEx4	29428.9	29.4289
	ALD+BLEx5	0.0965	0.09	0.103		ALD+BLEx5	29279.5	29.2795

## Sheet: ALDH activity
		NLD					NLD+BLEx					ALD					ALD+BLEx
	min	1	2	3	4	5	1	2	3	4	5	1	2	3	4	5	1	2	3	4	5
	0	0.0895	0.085	0.096	0.1045	0.1035	0.099	0.096	0.08	0.1095	0.0905	0.1055	0.0895	0.0915	0.0935	0.1035	0.122	0.111	0.0765	0.1075	0.074
	3	0.1495	0.137	0.16	0.1725	0.166	0.1645	0.157	0.1405	0.175	0.153	0.1705	0.15	0.156	0.16	0.1795	0.1985	0.1925	0.1395	0.175	0.144
	6	0.208	0.191	0.2195	0.239	0.227	0.225	0.2155	0.198	0.237	0.2135	0.234	0.2115	0.222	0.223	0.2525	0.2695	0.271	0.201	0.24	0.2125
	9	0.2645	0.2435	0.2765	0.302	0.2855	0.2835	0.2715	0.254	0.2985	0.272	0.2935	0.2725	0.284	0.283	0.3225	0.337	0.3445	0.2595	0.303	0.277
	12	0.319	0.2955	0.3325	0.3595	0.341	0.34	0.325	0.309	0.3565	0.3285	0.352	0.331	0.3435	0.34	0.3895	0.401	0.4145	0.3165	0.3635	0.3385
	15	0.3715	0.3445	0.386	0.418	0.394	0.395	0.377	0.36	0.413	0.383	0.4085	0.388	0.401	0.394	0.4525	0.461	0.4805	0.371	0.4205	0.398
	protein conc. (mg/ml)	26.4416	27.9352	27.0391	30.0263	31.2212	31.0719	28.234	27.0391	28.8314	27.4871	28.234	29.1301	29.1301	30.1757	34.5072	30.325	34.6566	27.0391	29.4289	29.2795
	liver weight (g)	0.052	0.0488	0.0473	0.0538	0.0503	0.0532	0.051	0.0531	0.0525	0.0546	0.0525	0.0473	0.0493	0.0498	0.0545	0.0556	0.0541	0.0491	0.0528	0.0507
		total volume	0.2	ml		dilution	10		length	0.606061	cm		sample volume	0.02	ml		homogenate volume	0.25	ml
		NLD					NLD+BLEx					ALD					ALD+BLEx
		1	2	3	4	5	1	2	3	4	5	1	2	3	4	5	1	2	3	4	5
	ABS/min	0.0188095	0.0173857	0.019281	0.0208714	0.0193905	0.0196667	0.0187143	0.018681	0.0202238	0.0195	0.020181	0.0199667	0.0206857	0.0200238	0.0232857	0.0225714	0.0246381	0.0196381	0.0208905	0.0216
	U/ml	0.49263	0.45534	0.504977	0.546633	0.507846	0.515079	0.490136	0.489263	0.529671	0.510714	0.528549	0.522937	0.541769	0.524433	0.609864	0.591156	0.645283	0.514331	0.547132	0.565714
	mU/mg protein	18.6309	16.2999	18.6759	18.2051	16.266	16.577	17.3598	18.0947	18.3713	18.5801	18.7203	17.9517	18.5982	17.3793	17.6735	19.494	18.6194	19.0218	18.5917	19.3212
	U/g liver	2.36842	2.33269	2.66901	2.54011	2.52408	2.42049	2.40263	2.3035	2.52224	2.33844	2.5169	2.76394	2.74731	2.6327	2.79754	2.65808	2.9819	2.61879	2.59058	2.78952
	R^2	0.999388	0.999805	0.999074	0.998747	0.999025	0.999052	0.999086	0.99927	0.999305	0.999377	0.999265	0.9998	0.999306	0.998591	0.998895	0.998185	0.998452	0.999281	0.999135	0.998945
	mU/mg protein						U/g liver
		NLD	NLD+BLEx	ALD	ALD+BLEx			NLD	NLD + BLEx	ALD	ALD + BLEx
		18.6309	16.577	18.7203	19.494			2.36842	2.42049	2.5169	2.65808
		16.2999	17.3598	17.9517	18.6194			2.33269	2.40263	2.76394	2.9819
		18.6759	18.0947	18.5982	19.0218			2.66901	2.3035	2.74731	2.61879
		18.2051	18.3713	17.3793	18.5917			2.54011	2.52224	2.6327	2.59058
		16.266	18.5801	17.6735	19.3212			2.52408	2.33844	2.79754	2.78952
	average	17.6155	17.7966	18.0646	19.0096		average	2.48686	2.39746	2.69168	2.72778
	s.d.	1.23034	0.823284	0.580948	0.405841		s.d.	0.137114	0.0843217	0.115703	0.161205
	s.e.	0.550226	0.368184	0.259808	0.181498		s.e.	0.0613191	0.0377098	0.0517441	0.0720931

## Sheet: ANOVA
		NLD					NLD+BLEx					ALD					ALD+BLEx
	min	1	2	3	4	5	1	2	3	4	5	1	2	3	4	5	1	2	3	4	5
	0	0.0895	0.085	0.096	0.1045	0.1035	0.099	0.096	0.08	0.1095	0.0905	0.1055	0.0895	0.0915	0.0935	0.1035	0.122	0.111	0.0765	0.1075	0.074
	3	0.1495	0.137	0.16	0.1725	0.166	0.1645	0.157	0.1405	0.175	0.153	0.1705	0.15	0.156	0.16	0.1795	0.1985	0.1925	0.1395	0.175	0.144
	6	0.208	0.191	0.2195	0.239	0.227	0.225	0.2155	0.198	0.237	0.2135	0.234	0.2115	0.222	0.223	0.2525	0.2695	0.271	0.201	0.24	0.2125
	9	0.2645	0.2435	0.2765	0.302	0.2855	0.2835	0.2715	0.254	0.2985	0.272	0.2935	0.2725	0.284	0.283	0.3225	0.337	0.3445	0.2595	0.303	0.277
	12	0.319	0.2955	0.3325	0.3595	0.341	0.34	0.325	0.309	0.3565	0.3285	0.352	0.331	0.3435	0.34	0.3895	0.401	0.4145	0.3165	0.3635	0.3385
	15	0.3715	0.3445	0.386	0.418	0.394	0.395	0.377	0.36	0.413	0.383	0.4085	0.388	0.401	0.394	0.4525	0.461	0.4805	0.371	0.4205	0.398
	protein conc. (mg/ml)	26.4416	27.9352	27.0391	30.0263	31.2212	31.0719	28.234	27.0391	28.8314	27.4871	28.234	29.1301	29.1301	30.1757	34.5072	30.325	34.6566	27.0391	29.4289	29.2795
	liver weight (g)	0.052	0.0488	0.0473	0.0538	0.0503	0.0532	0.051	0.0531	0.0525	0.0546	0.0525	0.0473	0.0493	0.0498	0.0545	0.0556	0.0541	0.0491	0.0528	0.0507
		total volume	0.2	ml		dilution	10		length	0.606061	cm		sample volume	0.02	ml		homogenate volume	0.25	ml
		NLD					NLD+BLEx					ALD					ALD+BLEx
		1	2	3	4	5	1	2	3	4	5	1	2	3	4	5	1	2	3	4	5
	ABS/min	0.0188095	0.0173857	0.019281	0.0208714	0.0193905	0.0196667	0.0187143	0.018681	0.0202238	0.0195	0.020181	0.0199667	0.0206857	0.0200238	0.0232857	0.0225714	0.0246381	0.0196381	0.0208905	0.0216
	U/ml	0.49263	0.45534	0.504977	0.546633	0.507846	0.515079	0.490136	0.489263	0.529671	0.510714	0.528549	0.522937	0.541769	0.524433	0.609864	0.591156	0.645283	0.514331	0.547132	0.565714
	mU/mg protein	18.6309	16.2999	18.6759	18.2051	16.266	16.577	17.3598	18.0947	18.3713	18.5801	18.7203	17.9517	18.5982	17.3793	17.6735	19.494	18.6194	19.0218	18.5917	19.3212
	U/g liver	2.36842	2.33269	2.66901	2.54011	2.52408	2.42049	2.40263	2.3035	2.52224	2.33844	2.5169	2.76394	2.74731	2.6327	2.79754	2.65808	2.9819	2.61879	2.59058	2.78952
	R^2	0.999388	0.999805	0.999074	0.998747	0.999025	0.999052	0.999086	0.99927	0.999305	0.999377	0.999265	0.9998	0.999306	0.998591	0.998895	0.998185	0.998452	0.999281	0.999135	0.998945
		NLD	ALD
	control	2.36842	2.5169
		2.33269	2.76394
		2.66901	2.74731
		2.54011	2.6327
		2.52408	2.79754
	BLEx	2.42049	2.65808
		2.40263	2.9819
		2.3035	2.61879
		2.52224	2.59058
		2.33844	2.78952
two-way ANOVA
	data number	average	unbiased vatriance	s.d.	s.e.
control,NLD	5	2.48686	0.0188001	0.137114	0.0613191
control,ALD	5	2.69168	0.0133873	0.115703	0.0517441
BLEx,NLD	5	2.39746	0.00711015	0.0843217	0.0377098
BLEx,ALD	5	2.72778	0.0259871	0.161205	0.0720931
control	10	2.58927	0.0259578	0.161114	0.0509488
BLEx	10	2.56262	0.045018	0.212174	0.0670955
NLD	10	2.44216	0.013736	0.117201	0.0370621
ALD	10	2.70973	0.0178617	0.133648	0.0422631
total	20	2.57594	0.0338071	0.183867	0.0411139
ANOVA table
Variation factors	Sum of squared deviations	Degree of freedom	mean square	F value	P value	Ｆ(0.95)
Total variation	0.642334	19
Line spacing change	0.00355174	1	0.00355174	0.217615	0.647151	4.494
Inter-row change	0.357955	1	0.357955	21.932	0.000249311	4.494
Interaction	0.0196891	1	0.0196891	1.20635	0.288309	4.494
Error variation	0.261139	16	0.0163212
