# Supplementary material for: Chronic intake of high-dose of blueberry leaf extract does not augment the harmful effects of ethanol in rats
Source: PeerJ. 2019 Jun 7;7:e6989. doi: 10.7717/peerj.6989 (PMC6557255; doi:10.7717/peerj.6989)
Supplement: Dataset S8 [file peerj-07-6989-s008.xlsx]

## Sheet: ADH1-1(Re) 
Relative Quantity Plots
ADH1	Well ID/Replicate	Relative Quantity (∆R)
	1-ADH1	0.783989
	2-ADH1	0.634445
	3-ADH1	0.828337
	5-ADH1	0.908927
	6-ADH1	0.797985
	7-ADH1	1.04995
	8-ADH1	1
	9-ADH1	0.811663
	10-ADH1	0.672546
	11-ADH1	0.737078
	12-ADH1	1.46228
	13-ADH1	0.848325
	14-ADH1	0.83726

## Sheet: ADH1-2
Relative Quantity Plots
ADH1	Well ID/Replicate	Relative Quantity (∆R)
	D4-ADH1	1.62709
	D5-ADH1	1.87339
	D6-ADH1	1.4395
	1-ADH1	0.946829
	2-ADH1	0.638615
	4-ADH1	1.29254
	5-ADH1	0.635751
	6-ADH1	1
	7-ADH1	0.806122
	8-ADH1	1.09905
	9-ADH1	1.11945

## Sheet: ADH1-2(Re)
Relative Quantity Plots
ADH1	Well ID/Replicate	Relative Quantity (∆R)
	8-ADH1	1
	11-ADH1	1.47109

## Sheet: ADH1 mRNA
		NLD	NLD+BLEx	ALD	ALD+BLEx
		0.783989	0.908927	0.811663	1.46228
		0.634445	0.797985	0.672546	0.848325
		0.828337	1.04995	0.737078	0.83726
		0.946829	1.29254	0.806122	1.11945
		0.638615	0.635751	1.09905	1.47109
	average	0.766443	0.937029	0.825293	1.14768
	relative
		NLD	NLD + BLEx	ALD	ALD + BLEx
		1.02289	1.1859	1.059	1.90787
		0.827779	1.04115	0.87749	1.10683
		1.08075	1.3699	0.961687	1.0924
		1.23535	1.68641	1.05177	1.46058
		0.833219	0.829482	1.43397	1.91938
	average	1	1.22257	1.07678	1.49741
	s.d.	0.173142	0.3262	0.213006	0.407578
	s.e.	0.0774317	0.145881	0.0952591	0.182275

## Sheet: ANOVA
		NLD	NLD+BLEx	ALD	ALD+BLEx
		0.783989	0.908927	0.811663	1.46228
		0.634445	0.797985	0.672546	0.848325
		0.828337	1.04995	0.737078	0.83726
		0.946829	1.29254	0.806122	1.11945
		0.638615	0.635751	1.09905	1.47109
	average	0.766443	0.937029	0.825293	1.14768
	relative
		NLD	ALD
	control	1.02289	1.059
		0.827779	0.87749
		1.08075	0.961687
		1.23535	1.05177
		0.833219	1.43397
	BLEx	1.1859	1.90787
		1.04115	1.10683
		1.3699	1.0924
		1.68641	1.46058
		0.829482	1.91938
two-way ANOVA
	data number	average	unbiased vatriance	s.d.	s.e.
control,NLD	5	1	0.0299783	0.173142	0.0774317
control,ALD	5	1.07678	0.0453715	0.213006	0.0952591
BLEx,NLD	5	1.22257	0.106407	0.3262	0.145881
BLEx,ALD	5	1.49741	0.16612	0.407578	0.182275
control	10	1.03839	0.0351265	0.187421	0.0592676
BLEx	10	1.35999	0.142106	0.37697	0.119208
NLD	10	1.11128	0.0743758	0.272719	0.0862414
ALD	10	1.2871	0.143143	0.378343	0.119643
total	20	1.19919	0.11117	0.333421	0.0745552
ANOVA table
Variation factors	Sum of squared deviations	Degree of freedom	mean square	F value	P value	Ｆ(0.95)
Total variation	2.11222	19
Line spacing change	0.51713	1	0.51713	5.94612	0.0267835	4.494
Inter-row change	0.154551	1	0.154551	1.77708	0.20118	4.494
Interaction	0.0490353	1	0.0490353	0.563824	0.463625	4.494
Error variation	1.39151	16	0.0869692

## Sheet: tukey
一元配置分散分析法								多重比較検定の結果
								Tukey-Kramer法
										危険率5%	危険率1%		0.05	0.01
	データ数	平均値	不偏分散	標準偏差	標準誤差				平均値の差	棄却値	棄却値	検定統計量	基準点	基準点
NLD	5	1	0.0299783	0.173142	0.0774317			NLD,NLD+BLEx	-0.222568	0.533623	0.684737	-1.1933	2.86102	3.67123
NLD+BLEx	5	1.22257	0.106407	0.3262	0.145881			NLD,ALD	-0.0767826	0.533623	0.684737	-0.411671	2.86102	3.67123
ALD	5	1.07678	0.0453715	0.213006	0.0952591			NLD,ALD+BLEx	-0.497412	0.533623	0.684737	-2.66688	2.86102	3.67123
ALD+BLEx	5	1.49741	0.16612	0.407578	0.182275			NLD+BLEx,ALD	0.145786	0.533623	0.684737	0.781633	2.86102	3.67123
								NLD+BLEx,ALD+BLEx	-0.274844	0.533623	0.684737	-1.47358	2.86102	3.67123
合計	20	1.19919	0.11117	0.333421	0.0745552			ALD,ALD+BLEx	-0.42063	0.533623	0.684737	-2.25521	2.86102	3.67123
分散分析表
変動要因	偏差平方和	自由度	平均平方	Ｆ値	Ｐ値	Ｆ(0.95)	Ｆ(0.99)
全変動	2.11222	19
群間変動	0.720716	3	0.240239	2.76234	0.0760293	3.23887	5.29221
誤差変動	1.39151	16	0.0869692
