# Supplementary material for: Chronic intake of high-dose of blueberry leaf extract does not augment the harmful effects of ethanol in rats
Source: PeerJ. 2019 Jun 7;7:e6989. doi: 10.7717/peerj.6989 (PMC6557255; doi:10.7717/peerj.6989)
Supplement: Dataset S12 [file peerj-07-6989-s012.xlsx]

## Sheet: CYP2E1-1
Relative Quantity Plots
CYP2E1	Well ID/Replicate	Relative Quantity (∆R)
	1-CYP2E1	0.473293
	2-CYP2E1	0.702395
	3-CYP2E1	0.92275
	5-CYP2E1	0.538664
	6-CYP2E1	0.501209
	7-CYP2E1	0.596792
	9-CYP2E1	1.37282
	10-CYP2E1	1.96712
	11-CYP2E1	1.54936
	13-CYP2E1	1.68302
	14-CYP2E1	1.87913
	15-CYP2E1	1.68223
	16-CYP2E1	1

## Sheet: CYP2E1-2
Relative Quantity Plots
CYP2E1	Well ID/Replicate	Relative Quantity (∆R)
	1-CYP2E1	0.657842
	2-CYP2E1	0.912907
	4-CYP2E1	1.36812
	5-CYP2E1	0.78581
	6-CYP2E1	1
	7-CYP2E1	1.18219
	8-CYP2E1	1.42608
	9-CYP2E1	1.05099

## Sheet: CYP2E1-2(Re)
Relative Quantity Plots
CYP2E1	Well ID/Replicate	Relative Quantity (∆R)
	8-CYP2E1	1
	11-CYP2E1	2.1804

## Sheet: CYP2E1 mRNA
		NLD	NLD+BLEx	ALD	ALD+BLEx
		0.473293	0.538664	1.37282	1.68302
		0.702395	0.501209	1.96712	1.87913
		0.92275	0.596792	1.54936	1.68223
		0.657842	1.36812	1.18219	1.05099
		0.912907	0.78581	1.42608	2.1804
	average	0.733837	0.75812	1.49951	1.69515
	relative
		NLD	NLD + BLEx	ALD	ALD + BLEx
		0.644956	0.734038	1.87074	2.29345
		0.957153	0.682998	2.68059	2.5607
		1.25743	0.813248	2.11131	2.29237
		0.896441	1.86434	1.61097	1.43218
		1.24402	1.07082	1.94332	2.97123
	average	1	1.03309	2.04339	2.30999
	s.d.	0.257115	0.488039	0.3992	0.563742
	s.e.	0.114985	0.218258	0.178527	0.252113

## Sheet: ANOVA
		NLD	NLD+BLEx	ALD	ALD+BLEx
		0.473293	0.538664	1.37282	1.68302
		0.702395	0.501209	1.96712	1.87913
		0.92275	0.596792	1.54936	1.68223
		0.657842	1.36812	1.18219	1.05099
		0.912907	0.78581	1.42608	2.1804
	average	0.733837	0.75812	1.49951	1.69515
	relative
		NLD	ALD
	control	0.644956	1.87074
		0.957153	2.68059
		1.25743	2.11131
		0.896441	1.61097
		1.24402	1.94332
	BLEx	0.734038	2.29345
		0.682998	2.5607
		0.813248	2.29237
		1.86434	1.43218
		1.07082	2.97123
two-way ANOVA
	data number	average	unbiased vatriance	s.d.	s.e.
control,NLD	5	1	0.0661081	0.257115	0.114985
control,ALD	5	2.04339	0.15936	0.3992	0.178527
BLEx,NLD	5	1.03309	0.238183	0.488039	0.218258
BLEx,ALD	5	2.30999	0.317805	0.563742	0.252113
control	10	1.52169	0.402612	0.634517	0.200652
BLEx	10	1.67154	0.700013	0.836668	0.264578
NLD	10	1.01654	0.135544	0.368164	0.116424
ALD	10	2.17669	0.231817	0.481474	0.152255
total	20	1.59662	0.528205	0.726777	0.162512
ANOVA table
Variation factors	Sum of squared deviations	Degree of freedom	mean square	F value	P value	Ｆ(0.95)
Total variation	10.0359	19
Line spacing change	0.112268	1	0.112268	0.57466	0.459434	4.494
Inter-row change	6.72964	1	6.72964	34.4467	2.37472e-05	4.494
Interaction	0.0681595	1	0.0681595	0.348884	0.562996	4.494
Error variation	3.12582	16	0.195364
