# Supplementary material for: Chronic intake of high-dose of blueberry leaf extract does not augment the harmful effects of ethanol in rats
Source: PeerJ. 2019 Jun 7;7:e6989. doi: 10.7717/peerj.6989 (PMC6557255; doi:10.7717/peerj.6989)
Supplement: Dataset S14 [file peerj-07-6989-s014.xlsx]

## Sheet: HO-1-1
Relative Quantity Plots
HO-1	Well ID/Replicate	Relative Quantity (∆R)
	1-HO-1	0.83441
	2-HO-1	0.934348
	3-HO-1	0.595693
	5-HO-1	1.11225
	6-HO-1	0.622717
	7-HO-1	0.797113
	9-HO-1	1.11341
	10-HO-1	0.842157
	11-HO-1	1.34902
	13-HO-1	1.28494
	14-HO-1	1.5093
	15-HO-1	1.50129
	16-HO-1	1

## Sheet: HO-1-2
Relative Quantity Plots
HO-1	Well ID/Replicate	Relative Quantity (∆R)
	1-HO-1	0.421266
	2-HO-1	0.725702
	4-HO-1	0.711703
	5-HO-1	0.568951
	6-HO-1	1
	7-HO-1	1.53389
	8-HO-1	1.38458
	9-HO-1	1.61607

## Sheet: HO-1(Re3)
Relative Quantity Plots
HO-1	Well ID/Replicate	Relative Quantity (∆R)
	5-HO-1	1.2724
	7-HO-1	1

## Sheet: HO-1 mRNA
		NLD	NLD+BLEx	ALD	ALD+BLEx
		0.83441	1.11225	1.11341	1.28494
		0.934348	0.622717	0.842157	1.5093
		0.595693	0.797113	1.34902	1.50129
		0.421266	0.711703	1.53389	1.61607
		0.725702	0.568951	1.38458	1.2724
	average	0.702284	0.762547	1.24461	1.4368
	relative
		NLD	NLD + BLEx	ALD	ALD + BLEx
		1.18814	1.58376	1.58542	1.82966
		1.33044	0.886702	1.19917	2.14913
		0.848222	1.13503	1.9209	2.13773
		0.599852	1.01341	2.18414	2.30117
		1.03335	0.810144	1.97153	1.8118
	average	1	1.08581	1.77223	2.0459
	s.d.	0.286729	0.304654	0.385614	0.21553
	s.e.	0.128229	0.136245	0.172452	0.0963879

## Sheet: ANOVA
		NLD	NLD+BLEx	ALD	ALD+BLEx
		0.83441	1.11225	1.11341	1.28494
		0.934348	0.622717	0.842157	1.5093
		0.595693	0.797113	1.34902	1.50129
		0.421266	0.711703	1.53389	1.61607
		0.725702	0.568951	1.38458	1.2724
	average	0.702284	0.762547	1.24461	1.4368
	relative
		NLD	ALD
	control	1.18814	1.58542
		1.33044	1.19917
		0.848222	1.9209
		0.599852	2.18414
		1.03335	1.97153
	BLEx	1.58376	1.82966
		0.886702	2.14913
		1.13503	2.13773
		1.01341	2.30117
		0.810144	1.8118
two-way ANOVA
	data number	average	unbiased vatriance	s.d.	s.e.
control,NLD	5	1	0.0822137	0.286729	0.128229
control,ALD	5	1.77223	0.148698	0.385614	0.172452
BLEx,NLD	5	1.08581	0.0928138	0.304654	0.136245
BLEx,ALD	5	2.0459	0.0464531	0.21553	0.0963879
control	10	1.38612	0.268278	0.517956	0.163792
BLEx	10	1.56585	0.317944	0.563865	0.17831
NLD	10	1.0429	0.0798354	0.282552	0.0893507
ALD	10	1.90907	0.107538	0.327929	0.1037
total	20	1.47599	0.286186	0.534963	0.119621
ANOVA table
Variation factors	Sum of squared deviations	Degree of freedom	mean square	F value	P value	Ｆ(0.95)
Total variation	5.43753	19
Line spacing change	0.161529	1	0.161529	1.74541	0.205038	4.494
Inter-row change	3.75117	1	3.75117	40.5335	9.34877e-06	4.494
Interaction	0.0441123	1	0.0441123	0.476659	0.499833	4.494
Error variation	1.48072	16	0.0925448
