# Supplementary material for: Chronic intake of high-dose of blueberry leaf extract does not augment the harmful effects of ethanol in rats
Source: PeerJ. 2019 Jun 7;7:e6989. doi: 10.7717/peerj.6989 (PMC6557255; doi:10.7717/peerj.6989)
Supplement: Dataset S15 [file peerj-07-6989-s015.xlsx]

## Sheet: standard
	TG(mg/ml)
	0	0	0.004		a=	0.0501161
	1	0.051	0.055		b=	0.000912208
	2	0.102	0.106
	3	0.152	0.156
	5.961	0.299	0.303

## Sheet: TG
	abs						TG(mg/ml)
		NLD	NLD+BLEx	ALD	ALD+BLEx		0	0	0.005		a=	0.0521397
		0.179	0.064	0.231	0.233		1	0.054	0.059		b=	0.00127132
		0.189	0.032	0.26	0.074		2	0.105	0.11
		0.236	0.299	0.227	0.091		3	0.16	0.165
		0.188	0.241	0.24	0.23		5.961	0.311	0.316
		0.155	0.239	0.203	0.25
	average	0.1894	0.175	0.2322	0.1756
	-blanck
		NLD	NLD+BLEx	ALD	ALD+BLEx
		0.174	0.059	0.226	0.228
		0.184	0.027	0.255	0.069
		0.231	0.294	0.222	0.086
		0.183	0.236	0.235	0.225
		0.15	0.234	0.198	0.245
	average	0.1844	0.17	0.2272	0.1706
	TG(mg/ml)1/3
	calibration curve						formula
		NLD	NLD+BLEx	ALD	ALD+BLEx			NLD	NLD+BLEx	ALD	ALD+BLEx
		3.3128		4.31012	4.34848			3.2625	1.10625	4.2375	4.275
		3.5046		4.86632	1.29898			3.45	0.50625	4.78125	1.29375
		4.40602	5.61431	4.23341	1.62503			4.33125	5.5125	4.1625	1.6125
		3.48542	4.50192	4.48274	4.29094			3.43125	4.425	4.40625	4.21875
		2.8525	4.46356	3.7731	4.67453			2.8125	4.3875	3.7125	4.59375
	average	3.51227	4.85993	4.33314	3.24759		average	3.4575	3.1875	4.26	3.19875
	s.d.	0.564502	0.653596	0.397107	1.64061		s.d.	0.551868	2.23034	0.38822	1.6039
	s.e.	0.252453	0.292297	0.177592	0.733705		s.e.	0.246803	0.99744	0.173617	0.717285
	TG(mg/ml)
	calibration curve						formula
		NLD	NLD+BLEx	ALD	ALD+BLEx			NLD	NLD+BLEx	ALD	ALD+BLEx
		9.93841		12.9304	13.0454			65.7112	0	91.2435	24.3559
		10.5138		14.599	3.89695			82.6129	105.268	79.3764	30.4693
		13.2181	16.8429	12.7002	4.87509			65.3516	84.4109	84.0513	80.4552
		10.4562	13.5057	13.4482	12.8728			53.4844	83.6917	70.7457	87.6474
		8.5575	13.3907	11.3193	14.0236			65.855	91.1236	81.2463	60.8924
	average	10.5368	14.5798	12.9994	9.74278		average	66.603	72.8989	81.3326	56.7641
	s.d.	1.69351	1.96079	1.19132	4.92184		s.d.	10.3843	41.6629	7.44201	28.6085
	s.e.	0.757359	0.876892	0.532775	2.20112		s.e.	4.644	18.6322	3.32817	12.7941
	TG(mg/g liver)						liver weight (g)
		NLD	NLD + BLEx	ALD	ALD + BLEx			NLD	NLD+BLEx	ALD	ALD+BLEx
		47.7579		63.2292	64.0424			0.2081	0.2031	0.2045	0.2037
		52.9129		73.6206	19.5728			0.1987	0.2015	0.1983	0.1991
		64.5098	83.3809	64.8964	23.8858			0.2049	0.202	0.1957	0.2041
		49.7443	68.7315	66.7074	64.4286			0.2102	0.1965	0.2016	0.1998
		42.6595	65.1931	54.3675	67.2272			0.2006	0.2054	0.2082	0.2086
	average	51.5169	72.4352	64.5642	47.8314		average	0.2045	0.2017	0.20166	0.20306
	s.d.	8.16225	9.64292	6.9368	23.9081
	s.e.	3.65027	4.31245	3.10223	10.692

## Sheet: ANOVA
	吸光度						TG(mg/ml)
		NLD	NLD+BLEx	ALD	ALD+BLEx		0	0	0.005		a=	0.0521397
		0.179	0.064	0.231	0.233		1	0.054	0.059		b=	0.00127132
		0.189	0.032	0.26	0.074		2	0.105	0.11
		0.236	0.299	0.227	0.091		3	0.16	0.165
		0.188	0.241	0.24	0.23		5.961	0.311	0.316
		0.155	0.239	0.203	0.25
	average	0.1894	0.175	0.2322	0.1756
							NLD+BLEx1,2は、ホモジナイズ
	-blanck						液の性状が他と異なるため、
		NLD	NLD+BLEx	ALD	ALD+BLEx		除外した。
		0.174	0.059	0.226	0.228
		0.184	0.027	0.255	0.069
		0.231	0.294	0.222	0.086
		0.183	0.236	0.235	0.225
		0.15	0.234	0.198	0.245
	average	0.1844	0.17	0.2272	0.1706
	TG(mg/ml)1/3
	calibration curve						formula
		NLD	NLD+BLEx	ALD	ALD+BLEx			NLD	NLD+BLEx	ALD	ALD+BLEx
		3.3128		4.31012	4.34848			3.2625	1.10625	4.2375	4.275
		3.5046		4.86632	1.29898			3.45	0.50625	4.78125	1.29375
		4.40602	5.61431	4.23341	1.62503			4.33125	5.5125	4.1625	1.6125
		3.48542	4.50192	4.48274	4.29094			3.43125	4.425	4.40625	4.21875
		2.8525	4.46356	3.7731	4.67453			2.8125	4.3875	3.7125	4.59375
	average	3.51227	4.85993	4.33314	3.24759		average	3.4575	3.1875	4.26	3.19875
	s.d.	0.564502	0.653596	0.397107	1.64061		s.d.	0.551868	2.23034	0.38822	1.6039
	s.e.	0.252453	0.292297	0.177592	0.733705		s.e.	0.246803	0.99744	0.173617	0.717285
	TG(mg/ml)
	calibration curve						formula
		NLD	NLD+BLEx	ALD	ALD+BLEx			NLD	NLD+BLEx	ALD	ALD+BLEx
		9.93841		12.9304	13.0454			65.7112	0	91.2435	24.3559
		10.5138		14.599	3.89695			82.6129	105.268	79.3764	30.4693
		13.2181	16.8429	12.7002	4.87509			65.3516	84.4109	84.0513	80.4552
		10.4562	13.5057	13.4482	12.8728			53.4844	83.6917	70.7457	87.6474
		8.5575	13.3907	11.3193	14.0236			65.855	91.1236	81.2463	60.8924
	average	10.5368	14.5798	12.9994	9.74278		average	66.603	72.8989	81.3326	56.7641
	s.d.	1.69351	1.96079	1.19132	4.92184		s.d.	10.3843	41.6629	7.44201	28.6085
	s.e.	0.757359	0.876892	0.532775	2.20112		s.e.	4.644	18.6322	3.32817	12.7941
	TG(mg/g liver)						liver weight (g)
		NLD	ALD					NLD	NLD+BLEx	ALD	ALD+BLEx
	control	47.7579	63.2292					0.2081	0.2031	0.2045	0.2037
		52.9129	73.6206					0.1987	0.2015	0.1983	0.1991
		64.5098	64.8964					0.2049	0.202	0.1957	0.2041
		49.7443	66.7074					0.2102	0.1965	0.2016	0.1998
		42.6595	54.3675					0.2006	0.2054	0.2082	0.2086
	BLEx		64.0424				average	0.2045	0.2017	0.20166	0.20306
			19.5728
		83.3809	23.8858
		68.7315	64.4286
		65.1931	67.2272
two-way ANOVA
	data number	average	unbiased vatriance	s.d.	s.e.
control,NLD	5	51.5169	66.6224	8.16225	3.65027
control,ALD	5	64.5642	48.1192	6.9368	3.10223
BLEx,NLD	3	72.4352	92.986	9.64292	5.56734
BLEx,ALD	5	47.8314	571.599	23.9081	10.692
control	10	58.0405	98.2832	9.91379	3.13501
BLEx	8	57.0578	515.342	22.7012	8.02607
NLD	8	59.3612	181.845	13.485	4.76767
ALD	10	56.1978	353.205	18.7937	5.9431
total	18	57.6038	264.485	16.263	3.83322
ANOVA table
Variation factors	Sum of squared deviations	Degree of freedom	mean square	F value	P value	Ｆ(0.95)
Total variation	4496.24	17
Line spacing change	4.29238	1	4.29238	0.0205003	0.888189	4.60011
Inter-row change	41.7424	1	41.7424	0.199361	0.662066	4.60011
Interaction	1518.87	1	1518.87	7.25408	0.0174832	4.60011
Error variation	2931.34	14	209.381

## Sheet: tukey
one-way ANOVA								Result of multiple comparison
								Tukey-Kramer
										Level of significance (1%)	Level of significance (5%)		0.05	0.01
	data number	average	unbiased vatriance	s.d.	s.e.				The difference between the average	Rejection value	Rejection value	test statistic	Reference point	Reference point
NLD	5	51.5169	66.6224	8.16225	3.65027			NLD,NLD+BLEx	-20.9183	30.7148	39.7637	-1.97951	2.90656	3.76287
NLD+BLEx	3	72.4352	92.986	9.64292	5.56734			NLD,ALD	-13.0473	26.5998	34.4364	-1.42568	2.90656	3.76287
ALD	5	64.5642	48.1192	6.9368	3.10223			NLD,ALD+BLEx	3.6855	26.5998	34.4364	0.402715	2.90656	3.76287
ALD+BLEx	5	47.8314	571.599	23.9081	10.692			NLD+BLEx,ALD	7.87097	30.7148	39.7637	0.744835	2.90656	3.76287
								NLD+BLEx,ALD+BLEx	24.6038	30.7148	39.7637	2.32827	2.90656	3.76287
total	18	57.6038	264.485	16.263	3.83322			ALD,ALD+BLEx	16.7328	26.5998	34.4364	1.8284	2.90656	3.76287
ANOVA table
Variation factors	Sum of squared deviations	Degree of freedom	mean square	F value	P value	Ｆ(0.95)	Ｆ(0.99)
Total variation	4496.24	17
Variation betseen subgroup	1564.9	3	521.634	2.49131	0.102763	3.34389	5.56389
Error variation	2931.34	14	209.381
