# Supplementary material for: Chronic intake of high-dose of blueberry leaf extract does not augment the harmful effects of ethanol in rats
Source: PeerJ. 2019 Jun 7;7:e6989. doi: 10.7717/peerj.6989 (PMC6557255; doi:10.7717/peerj.6989)
Supplement: Dataset S16 [file peerj-07-6989-s016.xlsx]

## Sheet: standard
	Cholesterol(mg/ml)
	0	0	0.008		a=	0.116114
	1	0.13	0.138		b=	0.00211811
	2	0.231	0.239
	3.974	0.447	0.455
	5.922	0.7	0.708

## Sheet: TChol
	abs						Cholesterol(mg/ml)
		NLD	NLD+BLEx	ALD	ALD+BLEx		0	0	0.008		a=	0.116114
		0.057	0.019	0.089	0.086		1	0.13	0.138		b=	0.00211811
		0.065	0.01	0.103	0.03		2	0.231	0.239
		0.069	0.075	0.086	0.038		3.974	0.447	0.455
		0.071	0.08	0.128	0.13		5.922	0.7	0.708
		0.06	0.065	0.107	0.154
	average	0.0644	0.0498	0.1026	0.0876
	-blanck
		NLD	NLD+BLEx	ALD	ALD+BLEx
		0.049	0.011	0.081	0.078
		0.057	0.002	0.095	0.022
		0.061	0.067	0.078	0.03
		0.063	0.072	0.12	0.122
		0.052	0.057	0.099	0.146
	average	0.0564	0.0418	0.0946	0.0796
	Total cholesterol(mg/ml)
	caribration curve						formula
		NLD	NLD+BLEx	ALD	ALD+BLEx			NLD	NLD+BLEx	ALD	ALD+BLEx
		0.403757		0.679347	0.653511			0.328859	0.0738255	0.543624	0.52349
		0.472654		0.799918	0.171227			0.38255	0.0134228	0.637584	0.147651
		0.507103	0.558776	0.653511	0.240125			0.409396	0.449664	0.52349	0.201342
		0.524327	0.601837	1.01522	1.03245			0.422819	0.483221	0.805369	0.818792
		0.429593	0.472654	0.834367	1.23914			0.348993	0.38255	0.66443	0.979866
	average	0.467487	0.544423	0.796473	0.66729		average	0.378523	0.280537	0.634899	0.534228
	s.d.	0.0508047	0.0657768	0.144444	0.471458		s.d.	0.0395916	0.220324	0.112564	0.367403
	s.e.	0.0227206	0.0294163	0.0645973	0.210843		s.e.	0.0177059	0.0985321	0.05034	0.164308
	Total cholesterol(mg/g liver)						liver weight (g)
		NLD	NLD + BLEx	ALD	ALD + BLEx			NLD	NLD+BLEx	ALD	ALD+BLEx
		1.9402		3.32199	3.2082			0.2081	0.2031	0.2045	0.2037
		2.37873		4.03388	0.860005			0.1987	0.2015	0.1983	0.1991
		2.47488	2.76622	3.33935	1.1765			0.2049	0.202	0.1957	0.2041
		2.49442	3.06279	5.03583	5.16741			0.2102	0.1965	0.2016	0.1998
		2.14154	2.30114	4.00753	5.94027			0.2006	0.2054	0.2082	0.2086
	average	2.28596	2.71005	3.94771	3.27048		average	0.2045	0.2017	0.20166	0.20306
	s.d.	0.238829	0.383917	0.699399	2.2872
	s.e.	0.106808	0.171693	0.312781	1.02287

## Sheet: ANOVA
	abs						Cholesterol(mg/ml)
		NLD	NLD+BLEx	ALD	ALD+BLEx		0	0	0.008		a=	0.116114
		0.057	0.019	0.089	0.086		1	0.13	0.138		b=	0.00211811
		0.065	0.01	0.103	0.03		2	0.231	0.239
		0.069	0.075	0.086	0.038		3.974	0.447	0.455
		0.071	0.08	0.128	0.13		5.922	0.7	0.708
		0.06	0.065	0.107	0.154
	average	0.0644	0.0498	0.1026	0.0876
	-blanck
		NLD	NLD+BLEx	ALD	ALD+BLEx
		0.049	0.011	0.081	0.078
		0.057	0.002	0.095	0.022
		0.061	0.067	0.078	0.03
		0.063	0.072	0.12	0.122
		0.052	0.057	0.099	0.146
	average	0.0564	0.0418	0.0946	0.0796
	Total cholesterol(mg/ml)
	caribration curve						formula
		NLD	NLD+BLEx	ALD	ALD+BLEx			NLD	NLD+BLEx	ALD	ALD+BLEx
		0.403757		0.679347	0.653511			0.328859	0.0738255	0.543624	0.52349
		0.472654		0.799918	0.171227			0.38255	0.0134228	0.637584	0.147651
		0.507103	0.558776	0.653511	0.240125			0.409396	0.449664	0.52349	0.201342
		0.524327	0.601837	1.01522	1.03245			0.422819	0.483221	0.805369	0.818792
		0.429593	0.472654	0.834367	1.23914			0.348993	0.38255	0.66443	0.979866
	average	0.467487	0.544423	0.796473	0.66729		average	0.378523	0.280537	0.634899	0.534228
	s.d.	0.0508047	0.0657768	0.144444	0.471458		s.d.	0.0395916	0.220324	0.112564	0.367403
	s.e.	0.0227206	0.0294163	0.0645973	0.210843		s.e.	0.0177059	0.0985321	0.05034	0.164308
	Total cholesterol(mg/g liver)						liver weight (g)
		NLD	ALD					NLD	NLD+BLEx	ALD	ALD+BLEx
	control	1.9402	3.32199					0.2081	0.2031	0.2045	0.2037
		2.37873	4.03388					0.1987	0.2015	0.1983	0.1991
		2.47488	3.33935					0.2049	0.202	0.1957	0.2041
		2.49442	5.03583					0.2102	0.1965	0.2016	0.1998
		2.14154	4.00753					0.2006	0.2054	0.2082	0.2086
	BLEx		3.2082				average	0.2045	0.2017	0.20166	0.20306
			0.860005
		2.76622	1.1765
		3.06279	5.16741
		2.30114	5.94027
two-way ANOVA
	data number	average	unbiased vatriance	s.d.	s.e.
control,NLD	5	2.28596	0.0570394	0.238829	0.106808
control,ALD	5	3.94771	0.489159	0.699399	0.312781
BLEx,NLD	3	2.71005	0.147392	0.383917	0.221655
BLEx,ALD	5	3.27048	5.23128	2.2872	1.02287
control	10	3.11684	1.00982	1.0049	0.317777
BLEx	8	3.06032	3.11554	1.76509	0.624054
NLD	8	2.44499	0.122881	0.350544	0.123936
ALD	10	3.6091	2.66982	1.63396	0.516703
total	18	3.09172	1.81832	1.34845	0.317833
ANOVA table
Variation factors	Sum of squared deviations	Degree of freedom	mean square	F value	P value	Ｆ(0.95)
Total variation	30.9114	17
Line spacing change	0.0141973	1	0.0141973	0.00849239	0.927881	4.60011
Inter-row change	6.19294	1	6.19294	3.70444	0.0748334	4.60011
Interaction	1.29956	1	1.29956	0.777361	0.392836	4.60011
Error variation	23.4047	14	1.67176
